# Supplementary material for: Evaluation of Soybean Wildfire Prediction via Hyperspectral Imaging
Source: Plants (Basel). 2023 Feb 16;12(4):901. doi: 10.3390/plants12040901 (PMC9967622; doi:10.3390/plants12040901)
Supplement: Supplementary file 1 [file plants-12-00901-s001.zip]

Archive with 1 entries (1 files):
- plants-2164125-supplementary.pdf
